# Supplementary material for: In memory of Professor Iain Wilkinson: cognitive and neuroimaging endophenotypes in a consanguineous schizophrenia multiplex family
Source: Psychol Med. 2022 Feb 7;53(7):3178–86. doi: 10.1017/S0033291721005250 (PMC10235651; doi:10.1017/S0033291721005250)
Supplement: Supplementary file 1 [file S0033291721005250sup.zip]

Archive with 4 entries (4 files):
- S0033291721005250sup001.docx
- S0033291721005250sup002.docx
- S0033291721005250sup003.docx
- S0033291721005250sup004.docx
